# Supplementary material for: Calix[4]resorcinarene Amide Derivative: Thermodynamics of Cation Complexation Processes and Its Remarkable Properties for the Removal of Calcium (II) from Water
Source: Int J Mol Sci. 2025 Aug 20;26(16):8043. doi: 10.3390/ijms26168043 (PMC12386828; doi:10.3390/ijms26168043)
Supplement: Supplementary file 1 [file ijms-26-08043-s001.zip]

Archive with 1 entries (1 files):
- ijms-3621196-supplementary.pdf
